# Supplementary material for: Pregnancy Outcomes and SARS-CoV-2 Infection: The Spanish Obstetric Emergency Group Study
Source: Viruses. 2021 May 7;13(5):853. doi: 10.3390/v13050853 (PMC8151603; doi:10.3390/v13050853)
Supplement: Supplementary file 1 [file viruses-13-00853-s001.zip]

Archive with 1 entries (1 files):
- viruses-1187358-supplementary.pdf
